# Supplementary material for: Comparing and Correcting Spectral Sensitivities between Multispectral Microscopes: A Prerequisite to Clinical Implementation
Source: Cancers (Basel). 2023 Jun 8;15(12):3109. doi: 10.3390/cancers15123109 (PMC10296646; doi:10.3390/cancers15123109)
Supplement: Supplementary file 1 [file cancers-15-03109-s001.zip]

Archive with 1 entries (1 files):
- cancers-2394778-supplementary.pdf
